# Supplementary material for: Transcriptome-based immune subtypes reveal the heterogeneity of tumor microenvironment in pediatric B-cell acute lymphocytic leukemia
Source: Front Oncol. 2025 Sep 10;15:1643160. doi: 10.3389/fonc.2025.1643160 (PMC12457175; doi:10.3389/fonc.2025.1643160)
Supplement: Supplementary file 1 [file Table1.xlsx]

## Sheet: S1 Patient characteristics
Table S1: Clinical characteristic of 136 pediatric patients with B-cell acute lymphocytic leukemia in the training cohort.
ID	Sex	Age at Dx (years)	Highest WBC at Dx prior to systemic treatment	% blasts	Tumor source	NCI Risk	CNS status	Testicular Involvement	Karyotype	Fusions	Mutations
1	Male	4.4682	3.7	95	bone marrow	SR	CNS 1	No	47,XY,del(11)(q22q23),+21[cp3]/46,XY[5]	ETV6-RUNX1	no mutation
2	Male	3.7344	105.2	95	bone marrow	HR	CNS 2	No	46,XY[20]	ETV6-RUNX1	ETV6 R386fs
3	Male	3.603	12.8	95	bone marrow	SR	CNS 1	No	Failed	ETV6-RUNX1	no mutation
4	Male	4.1862	35	95	bone marrow	SR	CNS 2	No	46,XY	ETV6-RUNX1	no mutation
7	Female	7.0554	5.6	95	bone marrow	SR	CNS 1	Not Applicable	70-73,XXX,+4,del(6)(q21q25),-11,-13,+14,-15, +16, add(17)(p11.2),+18,+21,+22	ETV6-RUNX1	NRAS G12D
8	Male	8.2272	10.4	81	bone marrow	SR	CNS 1	No	56,XY,+X,+der(1;9)(q10;p10),+4,+5,+6,+14,+16,+17,der(19),+21,+21[4]/59,idem,+10,+15,?(der19),+21[10]	No fusion	NRAS Q61K, PTPN11 D61N, SETD2 R1322X
9	Male	5.588	104.7	79	bone marrow	HR	CNS 2	No	50-54,XY,+X,+Y,+4,+8,+14,+17,+18,+21	No fusion	KRAS G12D
10	Female	1.7495	37.5	97	bone marrow	SR	CNS 1	Not Applicable	46,XX,dic(9;20)(p11;q11.2),+21[8]/47,sl,+X[3]	No fusion	no mutation
11	Female	10.6201	10.9	93	bone marrow	HR	CNS 1	Not Applicable	46,XX,der(19)t(1;19)(q23.3;p13.3)	TCF3-PBX1	no mutation
12	Male	17.0815	2.4	86	bone marrow	HR	CNS 1	No	46,XY,-13,del(20)(q12)	No fusion	IKZF1 IK6 isoform
13	Female	8.6434	4.1	88	bone marrow	SR	CNS 1	Not Applicable	58,XX,+X,+4,+5,+6,+10,+14,+15,+16,+17,+18,+21,+21	No fusion	KRAS Q22K, IKZF1 S507L
14	Male	3.2444	99.6	89	peripheral blood	HR	CNS 1	No	46,XY	No fusion	no mutation
15	Female	1.7467	112.5	96	bone marrow	HR	CNS 1	Not Applicable	46,XX	No fusion	no mutation
16	Female	8.7064	61.8	86	bone marrow	HR	CNS 1	Not Applicable	45,XX,?der(9;22)(q10;q10),del(19)(p13.1p13.2)[5]/46,XX,del(9)(p11p24)[1]	No fusion	no mutation
18	Male	6.705	12.4	60	bone marrow	SR	CNS 1	No	46,XY	No fusion	NRAS Q61R
19	Male	19.3347	339.4	90	bone marrow	HR	CNS 1	No	46,XY,t(4;11)(q21;q23)[2]/47,XY,+X,t(4;11)(q21;q23)	KMT2A-AFF1	no mutation
20	Female	4.1232	12.7	82	bone marrow	SR	CNS 1	Not Applicable	45,XX,add(1)(q42),der(4)t(1;4)(p35;p16),del(9)(p21.2)x2,del(11)(q23),-18,i(21)(q10)	P2RY8-CRLF2 and PAX5-ZNF521	no mutation
22	Male	12.4298	22.6	80	bone marrow	HR	CNS 1	No	45-49,XY,add(11)(q21)[7],-12,der(19)?t(12;19)(q13;p13),add(22)(q13)[7],+1-4mar[5]	PAX5-HACD4, JUN-EEF1A1	IKZF1 exons 4-5-6-7 deletion (isoform IK6),
23	Female	6.4914	33.3	95	bone marrow	SR	CNS 1	Not Applicable	46,XX	GOLGB1-JAK2	no mutation
24	Male	5.6728	32.3	87	bone marrow	SR	CNS 1	No	46,XY	No fusion	NRAS Q61K
25	Male	5.0513	7.5	84	bone marrow	SR	CNS 1	No	53,XY,+X,+4,+6,+14,+18,+21,+21	No fusion	no mutation
26	Male	3.2827	4.5	95	bone marrow	SR	CNS 1	No	46,XY	ETV6-RUNX1	no mutation
32	Male	3.9179	165.8	93	bone marrow	HR	CNS 1	No	46,XY,del(11)(q14.1)[2]/46,idem,der(5)dup(5)(p12p15.33)del(5)(q14.3q35.3),del(12)(p11.23)[2]	ETV6-RUNX1	no mutation
33	Female	1.4839	140.2	83	bone marrow	HR	CNS 1	Not Applicable	26,X,+del(10)(q24.2),+18,der(20)?t(3;20)(p25.3;q13.3),+21	No fusion	KRAS A59E
34	Male	2.2779	6.5	75	bone marrow	SR	CNS 1	No	47,XY,t(12;21)(p13.2;q22),+der(21)t(12;21)(p13.2;q22)	ETV6-RUNX1	no mutation
35	Male	11.9836	3.2	95	bone marrow	HR	CNS 1	No	46,XY	ETV6-RUNX1	no mutation
36	Male	4.6735	13.4	89	bone marrow	SR	CNS 2	No	45,XY,-9,der(12)t(9;12)(q21.11;p11.22),der(18)t(17;18)(q21.31;q21.2)[8]	ETV6-RUNX1	no mutation
37	Female	17.9877	253.4	95	bone marrow	HR	CNS 1	Not Applicable	46,XX	IGH-CRLF2	JAK2 R683G, IKZF1 V57fs
38	Male	16.0356	11	96	bone marrow	HR	CNS 1	No	46,XY,der(11)t(1;11)(q21;q13)[6]	MEF2D-BCL9	no mutation
39	Female	1.4784	4.9	77	bone marrow	SR	CNS 1	Not Applicable	46,XX	TOP2B-AFF2	no mutation
40	Male	6.4832	9.8	95	bone marrow	SR	CNS 1	No	47,XY,+20	EP300-ZNF384	no mutation
41	Female	3.9452	8.7	95	bone marrow	SR	CNS 1	Not Applicable	63,XX,+X,+3,+4,+5,+6,+8,+10,+11,der(11)t(1;11)(q24;q25),+12,+13,+14,+15,+16,+17,+18,+21,+21	No fusion	no mutation
42	Female	7.4771	5.1	93	bone marrow	SR	CNS 1	Not Applicable	47,XX,der(6)t(6;8)(q16.1;q12.2),del(11)(q14.1),der(12)del(12)(p11.2p13.2)t(12;21)(p13.2;q22.12),der(21)t(12;21)(p13.2;q22.12),+der(21)t(12.21)	ETV6-RUNX1	no mutation
43	Female	11.8768	2.7	86	bone marrow	HR	CNS 2	Not Applicable	88~92,XXXX,+1,der(1;12)(q10;q10),del(6)(q14.1),-12	ETV6-RUNX1	no mutation
46	Female	1.2512	52.4	97	bone marrow	HR	CNS 2	Not Applicable	46,XX,t(11;?)	KMT2A-MLLT3 and PAX5-ZCCHC7	PAX5 A322fs
47	Female	8.6927	6.2	88	bone marrow	SR	CNS 1	Not Applicable	46,XX,?der(2)t(X;2),del(11)(q14.1)	ETV6-RUNX1	no mutation
48	Male	16.3751	240.1	94	bone marrow	HR	CNS 2	No	46,XY	RANBP2-ABL1	no mutation
49	Male	4.7803	7.4	37	bone marrow	SR	CNS 1	No	56,XY,+X,+Y,+4,+6,+8,+10,+14,+17,+21,+21	No fusion	FLT3 V579A (somatic)
51	Female	12.5175	2.9	94	bone marrow	HR	CNS 1	Not Applicable	46,XX	DUX4-IGH	no mutation
52	Female	4.9363	82.6	69	peripheral blood	HR	CNS 1	Not Applicable	47,XX,ins(5;15)(q13;q15q24),+10/47,idem,der(16)t(16;17)(p13.3;q21.3)	ETV6-RUNX1	TP53 C176Y, SF3B1 K666N
53	Female	5.0157	21.1	49	bone marrow	SR	CNS 1	Not Applicable	46,XX	ETV6-BCL2L14	no mutation
55	Female	8.8789	8	61	bone marrow	SR	CNS 1	Not Applicable	46,XX,add(12)(p13),-13,+21[5	ETV6-RUNX1	BRAF D594N, KRAS F156L
56	Female	1.0103	612	95	peripheral blood	HR	CNS 2	Not Applicable	46,XX,t(4;11)(q21;q23)	KMT2A-AFF1	no mutation
57	Female	12.7255	2.1	72	bone marrow	HR	CNS 2	Not Applicable	38<2n>,XX,-3,-6,-7,-9,-15,-17,inc[1]	No fusion	TP53 C238Y
58	Female	5.0595	2.9	35	bone marrow	SR	CNS 1	Not Applicable	57,XX,+X,+4,+6,+8,+10,+14,+17,+18,+18,+21,+21	No fusion	PTPN11 A72V
59	Female	13.3333	183.8	95	bone marrow	HR	CNS 1	Not Applicable	47,XX,+X,t(4;11)(q21;q23)	KMT2A-AFF1	no mutation
61	Male	4.5065	27	76	bone marrow	SR	CNS 1	No	46,XY	ETV6-RUNX1	no mutation
62	Male	6.486	156.4	92	bone marrow	HR	CNS 2	No	46,XY	ETV6-RUNX1	no mutation
63	Male	4.4326	110.6	82	bone marrow	HR	CNS 1	No	52,XY,+X,+10,+17,i(17)(q10),-20,+21,+21,+2mar[4]	No fusion	no mutation
65	Female	6.371	8.6	93	bone marrow	SR	CNS 1	Not Applicable	48,XX,?	ETV6-RUNX1	no mutation
67	Male	8.4764	2.5	92	bone marrow	SR	CNS 1	No	56,XY,+X,+8,+10,+12,+14,+14,+17,+21,+21,+21[11]/55,idem,-17[5]	No fusion	no mutation
68	Female	5.7194	10.4	94	bone marrow	SR	CNS 1	Not Applicable	53,XX,+X,+6,+der(10)(q23.2q25.2),+14,+17,+21,+21	No fusion	FLT3 G846D (novel but position mut in hypodip), NRAS Q61L
69	Male	10.7187	24.6	71	bone marrow	HR	CNS 1	No	~82,XY	ZBTB44-JAK2	no mutation
70	Male	4.5175	169.7	95	bone marrow	HR	CNS 2	No	46,XY	ETV6-ABL1	no mutation
72	Female	5.755	31.8	94	bone marrow	SR	CNS 1	Not Applicable	46XX	No fusion	no mutation
75	Female	3.0363	5	81	bone marrow	SR	CNS 1	Not Applicable	59-61,XX,+X,+add(1)(p13),+4,+5,+6,+10,+11,+14,+14,+15,+17,+21,+21,+mar1,+mar2	No fusion	PTPN11 E69K
77	Female	2.8446	8.6	87	bone marrow	SR	CNS 2	Not Applicable	46,XX	No fusion	IL7R L243>PSCS, KRAS A59G, SH2B3 F146fs
78	Female	3.6988	6.4	87	bone marrow	SR	CNS 1	Not Applicable	Failed	CREBBP-TRAP1	no mutation
79	Male	2.7406	38.6	90	bone marrow	SR	CNS 1	No	55,XY,+X,+4,+del(6)(q16.1),+8,+14,+17,+18,+21,+21	No fusion	KRAS A146V
80	Male	11.2854	4.8	93	bone marrow	HR	CNS 1	No	46,XY	DUX4-IGH	SH2B3 R551W (VUS)
82	Female	10.2368	6.7	88	bone marrow	HR	CNS 1	Not Applicable	46,XX,der(19)t(1;19)(q23.3;p13.3)	TCF3-PBX1	TP53 R283P
83	Male	10.7132	1.5	81	bone marrow	HR	CNS 1	No	60,XY,+X,+4,+5,+6,+8,+10,+10,+14,+16,+17,+18,+21,+21,+22	No fusion	KRAS K117N et G12C
85	Female	3.4798	115.1	91	bone marrow	HR	CNS 1	Not Applicable	55-56,XX,+X,t(1;19)(q23;p13.3),+4,+9,+10,+14,+16,+18,+21	No fusion	NRAS G13D
86	Female	16.4709	25.4	95	bone marrow	HR	CNS 1	Not Applicable	46,XX	TCF3-PBX1	no mutation
88	Female	18.4805	137.1	95	bone marrow	HR	CNS 2	Not Applicable	46,XX,i(7)(q10)	No fusion	no mutation
89	Female	6.768	36.5	82	bone marrow	SR	CNS 1	Not Applicable	46,XX,t(2;14)(p13;q32),del(9)(p22p24)	No fusion	PTPN11 G503A, IKZF1 IK6 isoform
90	Female	5.2813	21.7	93	bone marrow	SR	CNS 1	Not Applicable	46,XX	TCF3-PBX1	no mutation
91	Male	1.5661	125.3	95	bone marrow	HR	CNS 2	No	45,X,-Y,t(12;17)(p13;q11.2)	TAF15-ZNF384	NRAS G13D
92	Female	3.7563	4.1	79	bone marrow	SR	CNS 1	Not Applicable	53~54[cp2]	No fusion	KRAS G12R
93	Female	3.2936	134.3	81	bone marrow	HR	CNS 2	Not Applicable	50-51,XX,+X,+2,+4,+21,+21	No fusion	NRAS Q61K
95	Male	3.4031	157.2	88	bone marrow	HR	CNS 2	No	46,XY,t(12;17)(p13;q12)	TAF15-ZNF384	NRAS G13D
96	Male	1.9685	57.2	84	bone marrow	HR	CNS 2	No	46,XY,t(2;14)(p11.2;q32),t(3;4)(q29;q31)	P2RY8-CRLF2	no mutation
97	Male	12.6105	3.2	95	bone marrow	HR	CNS 1	No	79-80,<4n>XXY,add(1)(p22),add(3)(p21),del(6)(q21),del(7)(?p15)del(7)(q32),-10,-11,t(12;21)(p13;q22)x3,-15,-17,-22	ETV6-RUNX1	no mutation
98	Female	14.3573	7.2	66	bone marrow	HR	CNS 1	Not Applicable	46,XX,?der(17)add(17)(p13)	No fusion	KRAS G12A
100	Female	15.3511	54.6	90	bone marrow	HR	CNS 1	Not Applicable	46,XX	NUP214-ABL1	KRAS V14I, PAX5 E201X
101	Male	15.4305	23.4	90	bone marrow	HR	CNS 1	No	46,XY,del(9)(p21),i(9)(q10)[cp21]/45,idem,-Y[7]/46,idem,del(9)(q13q22)[3]	PAX5-ZCCHC7	PTPN11 D61A, PAX5 T333fs
103	Female	9.6016	51.6	92	bone marrow	HR	CNS 1	Not Applicable	46,XX,der(1;21)(q10;q10),der(19)t(1;19)(q23;p13.3)	TCF3-PBX1	no mutation
104	Female	2.8474	5.3	88	bone marrow	SR	CNS 1	Not Applicable	46,XX	DUX4-IGH	no mutation
105	Female	3.948	198.7	95	bone marrow	HR	CNS 1	Not Applicable	45,XX,t(2;14)(p1?6;q32.2),dic(9;20)(p13;q11.2)	PAX5-NOL4L	FLT3 N676S
106	Male	15.2909	9.4	67	bone marrow	HR	CNS 1	No	46,XY	EBF1-PDGFRB	no mutation
108	Female	8.7803	4.7	94	bone marrow	SR	CNS 1	Not Applicable	Failed	ETV6-RUNX1	no mutation
109	Male	4.3723	60.2	95	bone marrow	HR	CNS 1	No	49,XY,+X,+10,-20,+21,+21	No fusion	no mutation
110	Male	15.7509	13.3	68	bone marrow	HR	CNS 1	No	54,XY,+X,+6,+7,+8,+9,del(9)(p21p24)x2,+10,+12,+22	No fusion	PAX5 P80R, KRAS G12D
112	Male	13.5578	115	74	bone marrow	HR	CNS 1	No	52,XY,+X,+4,+9,+14,,+21,+21	P2RY8-CD99	no mutation
113	Female	4.9966	6.8	87	bone marrow	SR	CNS 1	Not Applicable	46,XX,del(6)(q23),del(12)(p12),del(20)(q11.2),der(21)t(12;21)(p13;q22)	ETV6-RUNX1	no mutation
116	Female	5.7139	14.4	91	bone marrow	SR	CNS 1	Not Applicable	59,XXX,-1,-2,-3,-5,-9,-11,-13,-15,-16,+18,-19,-20	No fusion	KRAS G12R
118	Female	1.9822	105	95	bone marrow	HR	CNS 2	Not Applicable	45,XX,add(9)(p13),-20,der(21)t(20;21)(p11.2;p13)[5]/46,sl,+X[3]	P2RY8-CRLF2	JAK2 T875N
120	Female	7.0034	17.9	75	bone marrow	SR	CNS 1	Not Applicable	50-59,XX	No fusion	no mutation
121	Male	14.7077	11.2	96	bone marrow	HR	CNS 2	No	46,XY,der(19)t(1;19)(q23;p13)	TCF3-PBX1	NSD2 E1099K
122	Female	14.976	10	96	bone marrow	HR	CNS 1	Not Applicable	45,XX,dic(7;9)(p11.1;p12)	No fusion	PAX5 T333fs
123	Female	5.8125	5.4	61	bone marrow	SR	CNS 1	Not Applicable	46,XX,t(14;19)(q32;q13.1)	No fusion	KRAS G12D
124	Male	11.9863	21.8	99	bone marrow	HR	CNS 1	Yes	46,XY,dup(5)(q21.1q31.3),der(21)	No fusion	SH2B3 R397fs and N271fs, IL7R ILLTIS242_247>PPLLC
125	Female	10.2259	8.1	96	bone marrow	HR	CNS 1	Not Applicable	46,XX,der(1),der(3),der(12),der(21),inc	ETV6-RUNX1	no mutation
126	Female	13.9713	9	97	bone marrow	HR	CNS 1	Not Applicable	46,XX	DUX4-IGH	no mutation
127	Male	9.9685	41.4	90	bone marrow	SR	CNS 1	No	46,XY	PAX5-ZCCHC7	PAX5 P321fs and X392G
128	Female	12.3915	14.1	80	bone marrow	HR	CNS 1	Not Applicable	46,XX	ARID1B-ZNF384 and CD69-HIST1H2BG	NRAS G12S
129	Female	1.7166	35	90	bone marrow	SR	CNS 1	Not Applicable	57,XX,+X,+4,+6,+9,+10,+14,+17,+18,+18, der(19)t(1;19)(q23;p13.3),+21,+21	No fusion	NRAS Q61K
130	Male	8.6954	65.7	93	bone marrow	HR	CNS 1	No	51-52,XY,+X,+4,+6,+14,+21,+21	No fusion	KRAS G12D
131	Female	1.2402	180.8	89	peripheral blood	HR	CNS 1	Not Applicable	56,XX,+X,+4,+6,+7,+10,+10,+14,+17,+18,+21,+21	No fusion	NRAS Q61H
132	Female	2.5572	6.6	95	bone marrow	SR	CNS 1	Not Applicable	46,XX,der(19)t(1;19)(q23;p13.3)	TCF3-PBX1	NRAS A59D
133	Female	6.5736	2.6	99	bone marrow	SR	CNS 2	Not Applicable	51~55,XX,+X,+X,+4,+6,+14,+17,+18,+21,+21	No fusion	KRAS K117N, CREBBP R1446H, KLF6 D194fs
134	Female	5.4073	12.7	95	bone marrow	SR	CNS 1	Not Applicable	46,XX,inv(14)(q11.2q32)[3]/46,sl,add(1)(p36.1)[4]	DUX4-IGH	no mutation
135	Male	1.2731	62.4	97	bone marrow	HR	CNS 2	No	Failed	PAX5-AUTS2	KRAS K117N
136	Female	9.8809	8.4	92	bone marrow	SR	CNS 1	Not Applicable	55,XX,+X,+4,+6,+10,+15,+17,+18,+21,+21	No fusion	PTPN11 D61Y
137	Female	7.373	51.1	89	bone marrow	HR	CNS 2	Not Applicable	50,X,del(X)(q22q25),add(3)(q27),+7,del(9)(q13q22),+del(9)(q13q22),dic(9;20)(p11;q11.1),+21,+21,+r	No fusion	no mutation
138	Female	11.091	4.4	95	bone marrow	HR	CNS 1	Not Applicable	46,XX	ETV6-RUNX1	KRAS G13D
139	Female	3.1677	9	98	bone marrow	SR	CNS 1	Not Applicable	47,XX,+21	DUX4-IGH	TBL1XR1 Q96fs; CTCF R399Q
140	Male	6.8884	80	92	peripheral blood	HR	CNS 1	No	51,XY,+X,+4,+6,+14,+21	No fusion	FLT3 N676K
142	Female	15.7153	2.2	99	bone marrow	HR	CNS 1	Not Applicable	53,XX,+X,+4,+5,+10,+18,+21,+21/81,XXXX,-1,-2,-3,-5,-7,-8,-9,-10,-12,-15,-18	No fusion	no mutation
143	Male	7.1978	3.4	100	bone marrow	SR	CNS 1	No	46,XY	ETV6-RUNX1	no mutation
144	Male	2.4476	19.3	96	bone marrow	SR	CNS 2	No	55-56,XY,+X,dup(1)(q21.2q42.2),+4,+6,+9,+10,+14,+17,+18,+21,+21	No fusion	FLT3 D835E and A680V
145	Male	3.2991	250.6	93	peripheral blood	HR	CNS 1	No	46,XY, del(6)(q15q23.2)	ETV6-RUNX1	no mutation
146	Male	14.9076	68	91	bone marrow	HR	CNS 1	No	34,X,-Y,-1,-2,-3,der(4)t(1;4)(q12;q12),-5,-7,-9,-13,-15,-16,-17,-22	No fusion	no mutation
147	Male	1.0267	151.9	86	bone marrow	HR	CNS 1	No	46,XY,der(1)(:1p12->1q12::10q24.31->10qter),der(10)(10pter->10q23::11q13->11q23.3::15q15->15qter),der(11)(11pter->11q12::11q23.2->11q24::1p36.3->1pter),der(15)(15pter->15q15::?)	KMT2A-EPS15	no mutation
148	Male	1.8207	165.6	91	bone marrow	HR	CNS 1	No	46,XY	ETV6-RUNX1	ATM R250X
149	Female	14.8528	43.6	96	bone marrow	HR	CNS 1	Not Applicable	46,XX,del(7)(p12)	EPOR-IGH and CD74-CAMK2A	IKZF1 G158S
150	Female	8.4353	6.7	30	bone marrow	SR	CNS 1	Not Applicable	46,XX	DUX4-IGH	no mutation
151	Male	9.3361	53.7	82	bone marrow	HR	CNS 1	No	54,XY,+X,+Y,+6,del(6)(q21),+8,+9,del(9)(p22),+18,+21,+21	No fusion	CREBBP R1446H
152	Male	2.8884	68.2	95	bone marrow	HR	CNS 1	No	55~58,XY,+X,+4,+6,+8,+10,+14,+15,+17,+18,+21,+21	No fusion	NRAS G13D
153	Male	3.8385	85.2	96	peripheral blood	HR	CNS 1	No	58,XY,+X,+Y,+4,+10,+11,del(13)(q12q22),+14,+17,+18,+21,+21,+21,+mar	No fusion	KRAS K117N
155	Female	11.2882	16.3	93	bone marrow	HR	CNS 1	Not Applicable	46,XX,del(7)(q22.1q36.1),del(11)(p11.2q14.3),der(21)iAMP(21)(q21.2q22.3)	BCR-ABL1	KRAS G12D, IKZF1 C464Y (VUS)
156	Male	4.2053	58.5	96	bone marrow	HR	CNS 1	No	58,XY,+X,+Y,+4,+5,+6,+8,+10,+14,+14,+17,+18,+21[5]/59,sl,+21[13]	No fusion	KRAS G12D
157	Male	4.7775	3.9	74	bone marrow	SR	CNS 2	No	46,XY,del(9)(p21)[2]/46,sl,del(11)(q23)[1]	P2RY8-CRLF2	CRLF2 F232C
158	Male	11.6003	7.2	70	bone marrow	HR	CNS 1	No	46,XY	ZNF618-NUTM1	no mutation
159	Female	7.8768	13	70	bone marrow	SR	CNS 1	Not Applicable	46,XX,t(5;14)(q31;q32)	No fusion	NRAS Q61R, JAK3 R840C
160	Male	5.0404	575	96	bone marrow	HR	CNS 1	No	Failed	BCR-ABL1	no mutation
161	Male	15.1157	12.4	65	bone marrow	HR	CNS 1	No	47,XY,+X,del(12)(p11.2p13),der(15)?inv(15)(q15q25)t(8;15)(q13;q15)	ETV6-RUNX1	no mutation
162	Female	3.7207	152.8	96	bone marrow	HR	CNS 1	Not Applicable	46,XX	ETV6-RUNX1	NRAS G12D
163	Male	1.4702	99.3	92	bone marrow	HR	CNS 1	No	47,XY,del(12)(p13.1),+der(21)t(12;21)(p13;q22)	ETV6-RUNX1	no mutation
164	Male	21.7303	4.6	73	bone marrow	HR	CNS 1	No	47,XY,+2[9]/47,idem,del(6)(q23)[4]	No fusion	KRAS A146T
166	Male	14.5435	6.4	96	bone marrow	HR	CNS 1	No	46,XY	No fusion	ETV6 Y104fs
167	Male	4.2765	29.6	94	peripheral blood	SR	CNS 3	No	46,XY	P2RY8-CRLF2	no mutation
169	Female	5.1362	15.2	92	bone marrow	SR	CNS 2	Not Applicable	45,XX,?der(9;20)(p13.2;q11.2),-20	No fusion	PIK3CD N334K, IKZF1 IK6 isoform
171	Male	2.5818	5.3	70	bone marrow	SR	CNS 2	No	57,XY,+X,+4,+6,+8,+10,+14,+14,+17,+18,+21,+21	PARG-BMS1	no mutation
172	Male	16.4107	12.9	N/A	bone marrow	HR	CNS 1	No	46,XY	IGH-CRLF2	CRLF2 F232C, JAK2 R683T
173	Male	1.1472	20	N/A	bone marrow	SR	CNS 1	No	46,XY	No fusion	KRAS A146T, PIK3CD E1021K
