# Supplementary material for: Transcriptome-based immune subtypes reveal the heterogeneity of tumor microenvironment in pediatric B-cell acute lymphocytic leukemia
Source: Front Oncol. 2025 Sep 10;15:1643160. doi: 10.3389/fonc.2025.1643160 (PMC12457175; doi:10.3389/fonc.2025.1643160)
Supplement: Supplementary file 2 [file Table2.xlsx]

## Sheet: S2 Patient characteristics
Table S2: Clinical characteristic of 73 pediatric patients with B-cell acute lymphocytic leukemia in the validation cohort.
ID	Sex	Age at Dx (years)	Peripheral blood blast percentage, %	Bone marrow blast percentage, %	Red blood count, ×1012/L	Lactate dehydrogenase, U/L	Haemoglobin, g/L	White blood count, ×109/L	Platelet,×109/L	Karyotype
1	Female	5	68	80	3.4	1756	93.6	78.9	31.9	54，XX，+X，+4，+6，+8，+14，+21[3]/46，XX[3]
2	Male	4	82	88	1.4	896	44.3	69.1	18.1	46，XY[1]
3	Female	5	22	88.5	1.9	744	63	7.8	50	55，XX,+X,+4,+6,+12,+14,+15,+18,+20,+22[CP2]
4	Male	14	5	66.1	3	351	89	0.5	22	46，XY[2]
5	Female	7	25	80.3	3.4	359	99	2.7	233	46，XX,add（3）（q21）[16]/46,X,del(X)(q24),add(3)(q21)[1]/46,XX[6]
6	Male	13	90	93	2.6	170	75	3.1	95	46，XY[13]
7	Male	8	40	48	3	93	93	4.5	243	46，XY[20]
8	Male	5	35	62	3.3	192	81.2	1	87.5	46，XY[20]
9	Male	7	66	78	4.3	4174	118.2	16.3	72.9	45，XY，t（1；19）(q23;p13),der(9;10)(q10;q10)[5]/46,XY[15]
10	Male	3	87	88	2.7	2169	75	416	20	46，XY[6]
11	Female	4	8	85.5	1.7	258	51.2	2.8	53.4	46，XY[20]
12	Male	7	3	40	3.8	221.5	108.6	4.3	37.4	46，XY[12]
13	Male	15	33	77.1	1.1	611.6	48	222.4	100	46，XY,t（9，22）（q34 q11）[14]/46,idem,add(7)(p22)[5]/46,XY[1]
14	Female	12	50	91.8	2.5	933	81.2	3.2	30.6	46，XY[8]
15	Female	2	2	78.6	1.3	194	35	3.7	237	55，XX,+X,+4,+6,+8,+9,+14,+17,+18,+21[3]/46，XX[7]
16	Female	4	75	95	2	600	65.7	15.8	86.9	46，XY[15]
17	Female	6	52	74.4	2.4	315.8	69	2.9	128.6	46，XY[5]
18	Male	3	43	85.7	1.3	179.5	47.4	22.2	15.2	47，XY,+8[1]/46,XY[14]
19	Female	6	31	40	3.1	384	171.8	1.6	70.1	46，XY[20]
20	Male	16	93	90.3	1.9	439	60	57.6	10
21	Female	10	57	82	1.8	521.6	63.5	138.1	7.7	46，XX,t（4 11 12）(q21 q23 q13)[2]/47,idem,+X[7]/46,XX[2]
22	Female	11	49	97.6	1.8	8227	65	4.1	10	46,XX,der(9)t(1 9)(q21 p24),der(19)t(1 19)(q23 p13)[9]/46,XX[1]
23	Male	9	72	95.5	2.1	548	62	4.5	61	46,XY,del(9)(p22)[5]/46,XY[1]
24	Female	10	75	94	3.9	777.7	114.6	25.7	54.3	46,XX,-9,-13,der(19)t(1 19)(q23 p13),+21,+mar[2]/46,idem,-7,+mar[1]/46,XX,-9,del(11)(p13),der(19)t(1 19)(q23 p12),+mar[1]/46,XX[6]
25	Male	4	42	78.5	4.2	2173	116	12.8	86	46，XY,add（1）（q21）[2]/46,idem,add(4)(p16),-8,-9,del(9)(p13),+2mar[8]/46,XY[10]
26	Female	6	11	91.5	2.6	264	84	4.9	37	46,XX,inv(9)(p12q13)
27	Male	10	46	94	2.5	650	78	4.2	16	47,XY,-7,+2mar[7]/46,XY[3]
28	Male	10	11	86	3.5	797	102.5	3.1	326.7	47，XY,t(8；16)（q13;q22),+21[2]/46,XY[18]
29	Male	11	95	91.5	2.8	1746	85	27.1	13	46，XY[15]
30	Female	13	2	37	3	153.5	88.2	1.9	200	46，XY[3]
31	Male	2	6	82	1.9	315	53	3.2	94	55，XY,+X,+Y,+6,+8,+10,+11,+14,+21,+22[2]
32	Female	3	62	88	4.4	1329.3	115	32.3	122	46，XX,t（1；19）（q23;p13）[2]/46,idem,+1，der(1;15)(q10;q10)[1]/46,XX[17]
33	Male	16	75	94	3.3	636	99.8	73	16.1	46,XY,der(9)der(9)(p13)t(9 22)(q34 q11),der(22)t(9 22)/46,XY[7]
34	Male	5	39	96	1.6	670	50	6.1	12	45,XY,-3,-4,-10,del(11)(p11),add(12)(p11),+2mar[2]/46,XY,i(17)(q10)[1]/46,XY[17]
35	Female	1	14	89.5	3.1	205.9	80.7	6.1	96.9	46，XY[15]
36	Female	6	3	86	1.7	228	52	4.2	104	46，XY[20]
37	Male	13	13	94.5	2.6	593	84	1.3	69	46，XY[5]
38	Male	4	10	60.5	2.3	2494	62	6.7	42	46，XY[8]
39	Male	7	41	92	1.7	277	57	4.9	18
40	Male	10	8	53.4	2.6	385	87	0.8	129	46，XY[20]
41	Male	6	86	84.5	2.5	659.5	68	427.4	39	46,XY,t(9;22)(q34;q11)[19]/46,XY[1]
42	Male	1	31	83.5	2.8	6805.5	78	22.4	16	46，XY[20]
43	Male	7	24	89	3.2	332	94	5.6	169	55，XY,+X,+Y,+3,+del（6）（23），-13,+14,+18,+21,+21,+2mar[9]/46,XY[1]
44	Male	5	96	96.5	2.8	556.1	77	20.4	52	46，XY[20]
45	Female	7	72	73	4.1	635	113	76.1	170	45，XX,-7,t(9 22)(q34 q11)[13]/45,idem,del(6)(q23)[4]
46	Male	7	40	91	3.8	>5000	107	16.1	42	46,XY,t(1;1)(p36;q21)[8]/46,XY[5]
47	Male	2	54	95	1	409	28	13.8	8	49，XY,+5,+10,+21[1]/46,XY[4]
48	Male	4	6	51.5	1.8	327.6	55.5	8.2	35.3	46，XY[20]
49	Male	13	86	91.5	2.9	2162	87	40.4	8	45，XY,der（9；16）（q10;p10)[10]
50	Male	9	84	83	4.5	644.5	126	18.6	51	46,XY,del(9)(p22)[7]/46,XY[5]
51	Female	14	51	84.5	2.6	179.1	79	3.9	18	46,XX,t(4;11)(q21;q23)[3]/46,XX[17]
52	Female	13	70	94	1.6	322.2	50.7	4.8	87.2	46，XY[4]
53	Male	2	36	95	2.8	325	78.5	5.1	67.6	46，XY[7]
54	Male	6	42	88.5	4.2	989.1	124.6	16.5	75.9	46，X，add（Y),del(9)(p22)[7]/46,XY[13]
55	Male	8	88	91.8	2.43	933.3	75.3	15.85	59.93	46，XY，del(9)(P21)[7]/46XY[6]
56	Male	13	81	88.1	2.21	155.5	77.02	2.16	110.7	46,XY [7]
57	Male	4	47	96.5	1.04	511	34	19.75	8	46,XY [12]
58	Female	4	23	90.5	2.59	653.8	81	7.62	66	46,XX[9]
59	Male	3	65	87	1.07	406.2	34	46.45	4	46,XY [13]
60	Female	3	81	91	2.88	2699	81.93	50.15	98.01	46,XX [20]
61	Male	7	88	89.5	1.93	407.6	57	47.62	6	54，XY,+X,+6,+14,+21,+21,+2mar[6]/46,XY[1]
62	Female	5	9	87.5	3.3	344.1	95	3.2	118.7	58<2n>,XX,+X,+X,+5,+6,+8,+10,+14,+14,+17,+18,+21,[3]/58,idem,-X,t(2;11)
63	Male	14	62	98.5	1.9	339	56.2	4.1	93	46，XY[20]
64	Female	2	64	91	2.2	948	60	25.2	32	47，XX，add(19)(p13)[1]/48,+8,+mar[2]/46,XX[1]
65	Male	6	21	89	2.5	287	73	3.4	22	46，XY[15]
66	Male	13	89	80.5	3.6	856.7	108.4	101.4	20.6	46，XY,t（9；22）（q34;q11.2)[8]/46,XX[4]
67	Female	3	17	97	1.3	1523.9	40.8	3.5	14.5	46，XX,ins（12；5）（q15;q13q33)[20]
68	Male	4	73	93	2.4	>5000	65	75.7	30.6	47，XY,+X[16]/46,XY,t（2；16）（p11.2;q11.2),add(19)(p13.1)[3]/46,XY[1]
69	Female	13	77	93.5	2.6	422.8	74.2	41.9	17.9	46,XX,-7,t(9;22)(q34;q11.2),add(16)(q24),+der(22)t(9;22)[7]
70	Male	16	114	95	3.2	505	108	1.7	31	45，XY，-7[10]
71	Male	5	16	92.5	3.3	352.3	93	2.5	128	47，XY，del(6)(q21),+mar[6]/46,XY[10]
72	Male	5	40	91.5	2.4	1062	52	76.8	30	46,XY,add(6)(q13),-8,del(14)(q22),+mar[6]
73	Female	16	56	95.5	1.7	940.1	57.7	4.1	19.1	47,XX,+X[5]/46,XX[15]
