# Supplementary material for: Transcriptome-based immune subtypes reveal the heterogeneity of tumor microenvironment in pediatric B-cell acute lymphocytic leukemia
Source: Front Oncol. 2025 Sep 10;15:1643160. doi: 10.3389/fonc.2025.1643160 (PMC12457175; doi:10.3389/fonc.2025.1643160)
Supplement: Supplementary file 3 [file Table3.xlsx]

## Sheet: Sheet 1
Immune cells	comparison	p value
B.cells.naive	1vs2	0.502996
B.cells.memory	1vs2	0.765363
Plasma.cells	1vs2	0.386229
T.cells.CD8	1vs2	0.75609
T.cells.CD4.naive	1vs2	0.55302
T.cells.CD4.memory.resting	1vs2	0.0442697
T.cells.CD4.memory.activated	1vs2	0.117565
T.cells.follicular.helper	1vs2	0.0258221
T.cells.regulatory..Tregs.	1vs2	0.037447
T.cells.gamma.delta	1vs2	0.867258
NK.cells.resting	1vs2	0.714608
NK.cells.activated	1vs2	0.810441
Monocytes	1vs2	0.169565
Macrophages.M0	1vs2	0.0022216
Macrophages.M1	1vs2	0.386229
Macrophages.M2	1vs2	0.136476
Dendritic.cells.resting	1vs2	0.113782
Dendritic.cells.activated	1vs2	0.470477
Mast.cells.resting	1vs2	0.698862
Mast.cells.activated	1vs2	0.0126019
Eosinophils	1vs2	0.0434019
Neutrophils	1vs2	0.828404
B.cells.naive	1vs3	0.111139
B.cells.memory	1vs3	0.0494977
Plasma.cells	1vs3	0.598725
T.cells.CD8	1vs3	0.529093
T.cells.CD4.naive	1vs3	0.112403
T.cells.CD4.memory.resting	1vs3	0.162728
T.cells.CD4.memory.activated	1vs3	0.024939
T.cells.follicular.helper	1vs3	0.141077
T.cells.regulatory..Tregs.	1vs3	0.304391
T.cells.gamma.delta	1vs3	1
NK.cells.resting	1vs3	0.709986
NK.cells.activated	1vs3	0.933487
Monocytes	1vs3	0.129811
Macrophages.M0	1vs3	0.957954
Macrophages.M1	1vs3	0.598725
Macrophages.M2	1vs3	0.914951
Dendritic.cells.resting	1vs3	0.433841
Dendritic.cells.activated	1vs3	0.42786
Mast.cells.resting	1vs3	0.487848
Mast.cells.activated	1vs3	0.756095
Eosinophils	1vs3	0.702945
Neutrophils	1vs3	0.00387519
B.cells.naive	1vs4	0.00080842
B.cells.memory	1vs4	2.24979e-05
Plasma.cells	1vs4	0.371067
T.cells.CD8	1vs4	0.129563
T.cells.CD4.naive	1vs4	0.236816
T.cells.CD4.memory.resting	1vs4	5.57877e-05
T.cells.CD4.memory.activated	1vs4	0.000508569
T.cells.follicular.helper	1vs4	0.01052
T.cells.regulatory..Tregs.	1vs4	0.0521226
T.cells.gamma.delta	1vs4	0.956863
NK.cells.resting	1vs4	0.000452461
NK.cells.activated	1vs4	0.000832557
Monocytes	1vs4	0.00536886
Macrophages.M0	1vs4	0.602164
Macrophages.M1	1vs4	0.411015
Macrophages.M2	1vs4	0.534288
Dendritic.cells.resting	1vs4	0.850703
Dendritic.cells.activated	1vs4	0.00267303
Mast.cells.resting	1vs4	0.523492
Mast.cells.activated	1vs4	0.000810851
Eosinophils	1vs4	0.825087
Neutrophils	1vs4	0.128601
B.cells.naive	1vs5	0.413453
B.cells.memory	1vs5	0.00905893
Plasma.cells	1vs5	0.479001
T.cells.CD8	1vs5	0.00770656
T.cells.CD4.naive	1vs5	0.435635
T.cells.CD4.memory.resting	1vs5	0.39737
T.cells.CD4.memory.activated	1vs5	0.000324123
T.cells.follicular.helper	1vs5	0.275758
T.cells.regulatory..Tregs.	1vs5	0.0942139
T.cells.gamma.delta	1vs5	0.653353
NK.cells.resting	1vs5	0.779946
NK.cells.activated	1vs5	0.994069
Monocytes	1vs5	1.46148e-07
Macrophages.M0	1vs5	0.000818721
Macrophages.M1	1vs5	0.665334
Macrophages.M2	1vs5	0.157169
Dendritic.cells.resting	1vs5	0.700609
Dendritic.cells.activated	1vs5	0.655949
Mast.cells.resting	1vs5	0.000409512
Mast.cells.activated	1vs5	0.598883
Eosinophils	1vs5	0.125797
Neutrophils	1vs5	0.000620104
B.cells.naive	2vs1	0.502996
B.cells.memory	2vs1	0.765363
Plasma.cells	2vs1	0.386229
T.cells.CD8	2vs1	0.75609
T.cells.CD4.naive	2vs1	0.55302
T.cells.CD4.memory.resting	2vs1	0.0442697
T.cells.CD4.memory.activated	2vs1	0.117565
T.cells.follicular.helper	2vs1	0.0258221
T.cells.regulatory..Tregs.	2vs1	0.037447
T.cells.gamma.delta	2vs1	0.867258
NK.cells.resting	2vs1	0.714608
NK.cells.activated	2vs1	0.810441
Monocytes	2vs1	0.169565
Macrophages.M0	2vs1	0.0022216
Macrophages.M1	2vs1	0.386229
Macrophages.M2	2vs1	0.136476
Dendritic.cells.resting	2vs1	0.113782
Dendritic.cells.activated	2vs1	0.470477
Mast.cells.resting	2vs1	0.698862
Mast.cells.activated	2vs1	0.0126019
Eosinophils	2vs1	0.0434019
Neutrophils	2vs1	0.828404
B.cells.naive	2vs3	0.039448
B.cells.memory	2vs3	0.0437866
Plasma.cells	2vs3	#NUM!
T.cells.CD8	2vs3	0.369009
T.cells.CD4.naive	2vs3	0.24891
T.cells.CD4.memory.resting	2vs3	0.0167658
T.cells.CD4.memory.activated	2vs3	0.372191
T.cells.follicular.helper	2vs3	0.848752
T.cells.regulatory..Tregs.	2vs3	0.551156
T.cells.gamma.delta	2vs3	0.930784
NK.cells.resting	2vs3	0.866403
NK.cells.activated	2vs3	0.760283
Monocytes	2vs3	0.480244
Macrophages.M0	2vs3	0.0159178
Macrophages.M1	2vs3	#NUM!
Macrophages.M2	2vs3	0.266017
Dendritic.cells.resting	2vs3	0.629905
Dendritic.cells.activated	2vs3	0.8212
Mast.cells.resting	2vs3	0.545201
Mast.cells.activated	2vs3	0.316487
Eosinophils	2vs3	0.213098
Neutrophils	2vs3	0.00329896
B.cells.naive	2vs4	1.95125e-05
B.cells.memory	2vs4	3.49116e-05
Plasma.cells	2vs4	0.140351
T.cells.CD8	2vs4	0.0700891
T.cells.CD4.naive	2vs4	0.102142
T.cells.CD4.memory.resting	2vs4	0.0196848
T.cells.CD4.memory.activated	2vs4	0.0459026
T.cells.follicular.helper	2vs4	0.764119
T.cells.regulatory..Tregs.	2vs4	0.981328
T.cells.gamma.delta	2vs4	0.932947
NK.cells.resting	2vs4	0.00517509
NK.cells.activated	2vs4	0.00229252
Monocytes	2vs4	0.13961
Macrophages.M0	2vs4	9.55782e-05
Macrophages.M1	2vs4	#NUM!
Macrophages.M2	2vs4	0.283148
Dendritic.cells.resting	2vs4	0.218915
Dendritic.cells.activated	2vs4	0.0259801
Mast.cells.resting	2vs4	0.351753
Mast.cells.activated	2vs4	2.89604e-06
Eosinophils	2vs4	0.13783
Neutrophils	2vs4	0.218915
B.cells.naive	2vs5	0.766468
B.cells.memory	2vs5	0.0028416
Plasma.cells	2vs5	#NUM!
T.cells.CD8	2vs5	0.0169125
T.cells.CD4.naive	2vs5	0.786371
T.cells.CD4.memory.resting	2vs5	0.0133647
T.cells.CD4.memory.activated	2vs5	0.0373435
T.cells.follicular.helper	2vs5	0.00948893
T.cells.regulatory..Tregs.	2vs5	0.00131046
T.cells.gamma.delta	2vs5	0.773171
NK.cells.resting	2vs5	0.934923
NK.cells.activated	2vs5	0.87917
Monocytes	2vs5	2.27994e-05
Macrophages.M0	2vs5	2.12221e-07
Macrophages.M1	2vs5	0.242663
Macrophages.M2	2vs5	0.948211
Dendritic.cells.resting	2vs5	0.335715
Dendritic.cells.activated	2vs5	0.263652
Mast.cells.resting	2vs5	0.000112092
Mast.cells.activated	2vs5	0.0320448
Eosinophils	2vs5	0.773576
Neutrophils	2vs5	0.000881895
B.cells.naive	3vs1	0.111139
B.cells.memory	3vs1	0.0494977
Plasma.cells	3vs1	0.598725
T.cells.CD8	3vs1	0.529093
T.cells.CD4.naive	3vs1	0.112403
T.cells.CD4.memory.resting	3vs1	0.162728
T.cells.CD4.memory.activated	3vs1	0.024939
T.cells.follicular.helper	3vs1	0.141077
T.cells.regulatory..Tregs.	3vs1	0.304391
T.cells.gamma.delta	3vs1	1
NK.cells.resting	3vs1	0.709986
NK.cells.activated	3vs1	0.933487
Monocytes	3vs1	0.129811
Macrophages.M0	3vs1	0.957954
Macrophages.M1	3vs1	0.598725
Macrophages.M2	3vs1	0.914951
Dendritic.cells.resting	3vs1	0.433841
Dendritic.cells.activated	3vs1	0.42786
Mast.cells.resting	3vs1	0.487848
Mast.cells.activated	3vs1	0.756095
Eosinophils	3vs1	0.702945
Neutrophils	3vs1	0.00387519
B.cells.naive	3vs2	0.039448
B.cells.memory	3vs2	0.0437866
Plasma.cells	3vs2	#NUM!
T.cells.CD8	3vs2	0.369009
T.cells.CD4.naive	3vs2	0.24891
T.cells.CD4.memory.resting	3vs2	0.0167658
T.cells.CD4.memory.activated	3vs2	0.372191
T.cells.follicular.helper	3vs2	0.848752
T.cells.regulatory..Tregs.	3vs2	0.551156
T.cells.gamma.delta	3vs2	0.930784
NK.cells.resting	3vs2	0.866403
NK.cells.activated	3vs2	0.760283
Monocytes	3vs2	0.480244
Macrophages.M0	3vs2	0.0159178
Macrophages.M1	3vs2	#NUM!
Macrophages.M2	3vs2	0.266017
Dendritic.cells.resting	3vs2	0.629905
Dendritic.cells.activated	3vs2	0.8212
Mast.cells.resting	3vs2	0.545201
Mast.cells.activated	3vs2	0.316487
Eosinophils	3vs2	0.213098
Neutrophils	3vs2	0.00329896
B.cells.naive	3vs4	0.368181
B.cells.memory	3vs4	0.147613
Plasma.cells	3vs4	0.356799
T.cells.CD8	3vs4	0.683862
T.cells.CD4.naive	3vs4	0.0145692
T.cells.CD4.memory.resting	3vs4	0.00090072
T.cells.CD4.memory.activated	3vs4	0.462648
T.cells.follicular.helper	3vs4	0.628619
T.cells.regulatory..Tregs.	3vs4	0.605833
T.cells.gamma.delta	3vs4	0.951418
NK.cells.resting	3vs4	0.0887379
NK.cells.activated	3vs4	0.0320596
Monocytes	3vs4	1
Macrophages.M0	3vs4	0.662252
Macrophages.M1	3vs4	#NUM!
Macrophages.M2	3vs4	0.65673
Dendritic.cells.resting	3vs4	0.605833
Dendritic.cells.activated	3vs4	0.131026
Mast.cells.resting	3vs4	0.293902
Mast.cells.activated	3vs4	0.00449836
Eosinophils	3vs4	0.84894
Neutrophils	3vs4	0.000162234
B.cells.naive	3vs5	0.0329502
B.cells.memory	3vs5	0.87787
Plasma.cells	3vs5	#NUM!
T.cells.CD8	3vs5	0.0152111
T.cells.CD4.naive	3vs5	0.407115
T.cells.CD4.memory.resting	3vs5	0.770799
T.cells.CD4.memory.activated	3vs5	0.409088
T.cells.follicular.helper	3vs5	0.0815899
T.cells.regulatory..Tregs.	3vs5	0.0480108
T.cells.gamma.delta	3vs5	0.702608
NK.cells.resting	3vs5	0.872856
NK.cells.activated	3vs5	0.930186
Monocytes	3vs5	0.0376259
Macrophages.M0	3vs5	0.0272854
Macrophages.M1	3vs5	0.477968
Macrophages.M2	3vs5	0.239005
Dendritic.cells.resting	3vs5	0.766499
Dendritic.cells.activated	3vs5	0.160184
Mast.cells.resting	3vs5	0.00739131
Mast.cells.activated	3vs5	0.293665
Eosinophils	3vs5	0.35732
Neutrophils	3vs5	0.787788
B.cells.naive	4vs1	0.00080842
B.cells.memory	4vs1	2.24979e-05
Plasma.cells	4vs1	0.371067
T.cells.CD8	4vs1	0.129563
T.cells.CD4.naive	4vs1	0.236816
T.cells.CD4.memory.resting	4vs1	5.57877e-05
T.cells.CD4.memory.activated	4vs1	0.000508569
T.cells.follicular.helper	4vs1	0.01052
T.cells.regulatory..Tregs.	4vs1	0.0521226
T.cells.gamma.delta	4vs1	0.956863
NK.cells.resting	4vs1	0.000452461
NK.cells.activated	4vs1	0.000832557
Monocytes	4vs1	0.00536886
Macrophages.M0	4vs1	0.602164
Macrophages.M1	4vs1	0.411015
Macrophages.M2	4vs1	0.534288
Dendritic.cells.resting	4vs1	0.850703
Dendritic.cells.activated	4vs1	0.00267303
Mast.cells.resting	4vs1	0.523492
Mast.cells.activated	4vs1	0.000810851
Eosinophils	4vs1	0.825087
Neutrophils	4vs1	0.128601
B.cells.naive	4vs2	1.95125e-05
B.cells.memory	4vs2	3.49116e-05
Plasma.cells	4vs2	0.140351
T.cells.CD8	4vs2	0.0700891
T.cells.CD4.naive	4vs2	0.102142
T.cells.CD4.memory.resting	4vs2	0.0196848
T.cells.CD4.memory.activated	4vs2	0.0459026
T.cells.follicular.helper	4vs2	0.764119
T.cells.regulatory..Tregs.	4vs2	0.981328
T.cells.gamma.delta	4vs2	0.932947
NK.cells.resting	4vs2	0.00517509
NK.cells.activated	4vs2	0.00229252
Monocytes	4vs2	0.13961
Macrophages.M0	4vs2	9.55782e-05
Macrophages.M1	4vs2	#NUM!
Macrophages.M2	4vs2	0.283148
Dendritic.cells.resting	4vs2	0.218915
Dendritic.cells.activated	4vs2	0.0259801
Mast.cells.resting	4vs2	0.351753
Mast.cells.activated	4vs2	2.89604e-06
Eosinophils	4vs2	0.13783
Neutrophils	4vs2	0.218915
B.cells.naive	4vs3	0.368181
B.cells.memory	4vs3	0.147613
Plasma.cells	4vs3	0.356799
T.cells.CD8	4vs3	0.683862
T.cells.CD4.naive	4vs3	0.0145692
T.cells.CD4.memory.resting	4vs3	0.00090072
T.cells.CD4.memory.activated	4vs3	0.462648
T.cells.follicular.helper	4vs3	0.628619
T.cells.regulatory..Tregs.	4vs3	0.605833
T.cells.gamma.delta	4vs3	0.951418
NK.cells.resting	4vs3	0.0887379
NK.cells.activated	4vs3	0.0320596
Monocytes	4vs3	1
Macrophages.M0	4vs3	0.662252
Macrophages.M1	4vs3	#NUM!
Macrophages.M2	4vs3	0.65673
Dendritic.cells.resting	4vs3	0.605833
Dendritic.cells.activated	4vs3	0.131026
Mast.cells.resting	4vs3	0.293902
Mast.cells.activated	4vs3	0.00449836
Eosinophils	4vs3	0.84894
Neutrophils	4vs3	0.000162234
B.cells.naive	4vs5	1.58367e-05
B.cells.memory	4vs5	0.0180718
Plasma.cells	4vs5	0.224081
T.cells.CD8	4vs5	0.000423519
T.cells.CD4.naive	4vs5	0.0507224
T.cells.CD4.memory.resting	4vs5	7.30043e-05
T.cells.CD4.memory.activated	4vs5	0.811915
T.cells.follicular.helper	4vs5	0.00596933
T.cells.regulatory..Tregs.	4vs5	0.00230334
T.cells.gamma.delta	4vs5	0.744102
NK.cells.resting	4vs5	0.0200553
NK.cells.activated	4vs5	0.0114291
Monocytes	4vs5	0.000697253
Macrophages.M0	4vs5	0.00125442
Macrophages.M1	4vs5	0.267633
Macrophages.M2	4vs5	0.327292
Dendritic.cells.resting	4vs5	0.887581
Dendritic.cells.activated	4vs5	0.00766684
Mast.cells.resting	4vs5	0.0161574
Mast.cells.activated	4vs5	0.0566977
Eosinophils	4vs5	0.210651
Neutrophils	4vs5	4.40245e-05
B.cells.naive	5vs1	0.413453
B.cells.memory	5vs1	0.00905893
Plasma.cells	5vs1	0.479001
T.cells.CD8	5vs1	0.00770656
T.cells.CD4.naive	5vs1	0.435635
T.cells.CD4.memory.resting	5vs1	0.39737
T.cells.CD4.memory.activated	5vs1	0.000324123
T.cells.follicular.helper	5vs1	0.275758
T.cells.regulatory..Tregs.	5vs1	0.0942139
T.cells.gamma.delta	5vs1	0.653353
NK.cells.resting	5vs1	0.779946
NK.cells.activated	5vs1	0.994069
Monocytes	5vs1	1.46148e-07
Macrophages.M0	5vs1	0.000818721
Macrophages.M1	5vs1	0.665334
Macrophages.M2	5vs1	0.157169
Dendritic.cells.resting	5vs1	0.700609
Dendritic.cells.activated	5vs1	0.655949
Mast.cells.resting	5vs1	0.000409512
Mast.cells.activated	5vs1	0.598883
Eosinophils	5vs1	0.125797
Neutrophils	5vs1	0.000620104
B.cells.naive	5vs2	0.766468
B.cells.memory	5vs2	0.0028416
Plasma.cells	5vs2	#NUM!
T.cells.CD8	5vs2	0.0169125
T.cells.CD4.naive	5vs2	0.786371
T.cells.CD4.memory.resting	5vs2	0.0133647
T.cells.CD4.memory.activated	5vs2	0.0373435
T.cells.follicular.helper	5vs2	0.00948893
T.cells.regulatory..Tregs.	5vs2	0.00131046
T.cells.gamma.delta	5vs2	0.773171
NK.cells.resting	5vs2	0.934923
NK.cells.activated	5vs2	0.87917
Monocytes	5vs2	2.27994e-05
Macrophages.M0	5vs2	2.12221e-07
Macrophages.M1	5vs2	0.242663
Macrophages.M2	5vs2	0.948211
Dendritic.cells.resting	5vs2	0.335715
Dendritic.cells.activated	5vs2	0.263652
Mast.cells.resting	5vs2	0.000112092
Mast.cells.activated	5vs2	0.0320448
Eosinophils	5vs2	0.773576
Neutrophils	5vs2	0.000881895
B.cells.naive	5vs3	0.0329502
B.cells.memory	5vs3	0.87787
Plasma.cells	5vs3	#NUM!
T.cells.CD8	5vs3	0.0152111
T.cells.CD4.naive	5vs3	0.407115
T.cells.CD4.memory.resting	5vs3	0.770799
T.cells.CD4.memory.activated	5vs3	0.409088
T.cells.follicular.helper	5vs3	0.0815899
T.cells.regulatory..Tregs.	5vs3	0.0480108
T.cells.gamma.delta	5vs3	0.702608
NK.cells.resting	5vs3	0.872856
NK.cells.activated	5vs3	0.930186
Monocytes	5vs3	0.0376259
Macrophages.M0	5vs3	0.0272854
Macrophages.M1	5vs3	0.477968
Macrophages.M2	5vs3	0.239005
Dendritic.cells.resting	5vs3	0.766499
Dendritic.cells.activated	5vs3	0.160184
Mast.cells.resting	5vs3	0.00739131
Mast.cells.activated	5vs3	0.293665
Eosinophils	5vs3	0.35732
Neutrophils	5vs3	0.787788
B.cells.naive	5vs4	1.58367e-05
B.cells.memory	5vs4	0.0180718
Plasma.cells	5vs4	0.224081
T.cells.CD8	5vs4	0.000423519
T.cells.CD4.naive	5vs4	0.0507224
T.cells.CD4.memory.resting	5vs4	7.30043e-05
T.cells.CD4.memory.activated	5vs4	0.811915
T.cells.follicular.helper	5vs4	0.00596933
T.cells.regulatory..Tregs.	5vs4	0.00230334
T.cells.gamma.delta	5vs4	0.744102
NK.cells.resting	5vs4	0.0200553
NK.cells.activated	5vs4	0.0114291
Monocytes	5vs4	0.000697253
Macrophages.M0	5vs4	0.00125442
Macrophages.M1	5vs4	0.267633
Macrophages.M2	5vs4	0.327292
Dendritic.cells.resting	5vs4	0.887581
Dendritic.cells.activated	5vs4	0.00766684
Mast.cells.resting	5vs4	0.0161574
Mast.cells.activated	5vs4	0.0566977
Eosinophils	5vs4	0.210651
Neutrophils	5vs4	4.40245e-05

## Sheet: Sheet2
Supplementary table 3. Specific P-value results of paired comparisons of immune cell proportions between the five immune subgroups.
Immune cells	Pairwise comparison	P value
B.cells.naive	G1 vs. G2	0.502996
B.cells.memory	G1 vs. G2	0.765363
Plasma.cells	G1 vs. G2	0.386229
T.cells.CD8	G1 vs. G2	0.75609
T.cells.CD4.naive	G1 vs. G2	0.55302
T.cells.CD4.memory.resting	G1 vs. G2	0.0442697
T.cells.CD4.memory.activated	G1 vs. G2	0.117565
T.cells.follicular.helper	G1 vs. G2	0.0258221
T.cells.regulatory..Tregs.	G1 vs. G2	0.037447
T.cells.gamma.delta	G1 vs. G2	0.867258
NK.cells.resting	G1 vs. G2	0.714608
NK.cells.activated	G1 vs. G2	0.810441
Monocytes	G1 vs. G2	0.169565
Macrophages.M0	G1 vs. G2	0.0022216
Macrophages.M1	G1 vs. G2	0.386229
Macrophages.M2	G1 vs. G2	0.136476
Dendritic.cells.resting	G1 vs. G2	0.113782
Dendritic.cells.activated	G1 vs. G2	0.470477
Mast.cells.resting	G1 vs. G2	0.698862
Mast.cells.activated	G1 vs. G2	0.0126019
Eosinophils	G1 vs. G2	0.0434019
Neutrophils	G1 vs. G2	0.828404
B.cells.naive	G1 vs. G3	0.111139
B.cells.memory	G1 vs. G3	0.0494977
Plasma.cells	G1 vs. G3	0.598725
T.cells.CD8	G1 vs. G3	0.529093
T.cells.CD4.naive	G1 vs. G3	0.112403
T.cells.CD4.memory.resting	G1 vs. G3	0.162728
T.cells.CD4.memory.activated	G1 vs. G3	0.024939
T.cells.follicular.helper	G1 vs. G3	0.141077
T.cells.regulatory..Tregs.	G1 vs. G3	0.304391
T.cells.gamma.delta	G1 vs. G3	1
NK.cells.resting	G1 vs. G3	0.709986
NK.cells.activated	G1 vs. G3	0.933487
Monocytes	G1 vs. G3	0.129811
Macrophages.M0	G1 vs. G3	0.957954
Macrophages.M1	G1 vs. G3	0.598725
Macrophages.M2	G1 vs. G3	0.914951
Dendritic.cells.resting	G1 vs. G3	0.433841
Dendritic.cells.activated	G1 vs. G3	0.42786
Mast.cells.resting	G1 vs. G3	0.487848
Mast.cells.activated	G1 vs. G3	0.756095
Eosinophils	G1 vs. G3	0.702945
Neutrophils	G1 vs. G3	0.00387519
B.cells.naive	G1 vs. G4	0.00080842
B.cells.memory	G1 vs. G4	2.24979e-05
Plasma.cells	G1 vs. G4	0.371067
T.cells.CD8	G1 vs. G4	0.129563
T.cells.CD4.naive	G1 vs. G4	0.236816
T.cells.CD4.memory.resting	G1 vs. G4	5.57877e-05
T.cells.CD4.memory.activated	G1 vs. G4	0.000508569
T.cells.follicular.helper	G1 vs. G4	0.01052
T.cells.regulatory..Tregs.	G1 vs. G4	0.0521226
T.cells.gamma.delta	G1 vs. G4	0.956863
NK.cells.resting	G1 vs. G4	0.000452461
NK.cells.activated	G1 vs. G4	0.000832557
Monocytes	G1 vs. G4	0.00536886
Macrophages.M0	G1 vs. G4	0.602164
Macrophages.M1	G1 vs. G4	0.411015
Macrophages.M2	G1 vs. G4	0.534288
Dendritic.cells.resting	G1 vs. G4	0.850703
Dendritic.cells.activated	G1 vs. G4	0.00267303
Mast.cells.resting	G1 vs. G4	0.523492
Mast.cells.activated	G1 vs. G4	0.000810851
Eosinophils	G1 vs. G4	0.825087
Neutrophils	G1 vs. G4	0.128601
B.cells.naive	G1 vs. G5	0.413453
B.cells.memory	G1 vs. G5	0.00905893
Plasma.cells	G1 vs. G5	0.479001
T.cells.CD8	G1 vs. G5	0.00770656
T.cells.CD4.naive	G1 vs. G5	0.435635
T.cells.CD4.memory.resting	G1 vs. G5	0.39737
T.cells.CD4.memory.activated	G1 vs. G5	0.000324123
T.cells.follicular.helper	G1 vs. G5	0.275758
T.cells.regulatory..Tregs.	G1 vs. G5	0.0942139
T.cells.gamma.delta	G1 vs. G5	0.653353
NK.cells.resting	G1 vs. G5	0.779946
NK.cells.activated	G1 vs. G5	0.994069
Monocytes	G1 vs. G5	1.46148e-07
Macrophages.M0	G1 vs. G5	0.000818721
Macrophages.M1	G1 vs. G5	0.665334
Macrophages.M2	G1 vs. G5	0.157169
Dendritic.cells.resting	G1 vs. G5	0.700609
Dendritic.cells.activated	G1 vs. G5	0.655949
Mast.cells.resting	G1 vs. G5	0.000409512
Mast.cells.activated	G1 vs. G5	0.598883
Eosinophils	G1 vs. G5	0.125797
Neutrophils	G1 vs. G5	0.000620104
B.cells.naive	G2 vs. G3	0.039448
B.cells.memory	G2 vs. G3	0.0437866
Plasma.cells	G2 vs. G3	#NUM!
T.cells.CD8	G2 vs. G3	0.369009
T.cells.CD4.naive	G2 vs. G3	0.24891
T.cells.CD4.memory.resting	G2 vs. G3	0.0167658
T.cells.CD4.memory.activated	G2 vs. G3	0.372191
T.cells.follicular.helper	G2 vs. G3	0.848752
T.cells.regulatory..Tregs.	G2 vs. G3	0.551156
T.cells.gamma.delta	G2 vs. G3	0.930784
NK.cells.resting	G2 vs. G3	0.866403
NK.cells.activated	G2 vs. G3	0.760283
Monocytes	G2 vs. G3	0.480244
Macrophages.M0	G2 vs. G3	0.0159178
Macrophages.M1	G2 vs. G3	#NUM!
Macrophages.M2	G2 vs. G3	0.266017
Dendritic.cells.resting	G2 vs. G3	0.629905
Dendritic.cells.activated	G2 vs. G3	0.8212
Mast.cells.resting	G2 vs. G3	0.545201
Mast.cells.activated	G2 vs. G3	0.316487
Eosinophils	G2 vs. G3	0.213098
Neutrophils	G2 vs. G3	0.00329896
B.cells.naive	G2 vs. G4	1.95125e-05
B.cells.memory	G2 vs. G4	3.49116e-05
Plasma.cells	G2 vs. G4	0.140351
T.cells.CD8	G2 vs. G4	0.0700891
T.cells.CD4.naive	G2 vs. G4	0.102142
T.cells.CD4.memory.resting	G2 vs. G4	0.0196848
T.cells.CD4.memory.activated	G2 vs. G4	0.0459026
T.cells.follicular.helper	G2 vs. G4	0.764119
T.cells.regulatory..Tregs.	G2 vs. G4	0.981328
T.cells.gamma.delta	G2 vs. G4	0.932947
NK.cells.resting	G2 vs. G4	0.00517509
NK.cells.activated	G2 vs. G4	0.00229252
Monocytes	G2 vs. G4	0.13961
Macrophages.M0	G2 vs. G4	9.55782e-05
Macrophages.M1	G2 vs. G4	#NUM!
Macrophages.M2	G2 vs. G4	0.283148
Dendritic.cells.resting	G2 vs. G4	0.218915
Dendritic.cells.activated	G2 vs. G4	0.0259801
Mast.cells.resting	G2 vs. G4	0.351753
Mast.cells.activated	G2 vs. G4	2.89604e-06
Eosinophils	G2 vs. G4	0.13783
Neutrophils	G2 vs. G4	0.218915
B.cells.naive	G2 vs. G5	0.766468
B.cells.memory	G2 vs. G5	0.0028416
Plasma.cells	G2 vs. G5	#NUM!
T.cells.CD8	G2 vs. G5	0.0169125
T.cells.CD4.naive	G2 vs. G5	0.786371
T.cells.CD4.memory.resting	G2 vs. G5	0.0133647
T.cells.CD4.memory.activated	G2 vs. G5	0.0373435
T.cells.follicular.helper	G2 vs. G5	0.00948893
T.cells.regulatory..Tregs.	G2 vs. G5	0.00131046
T.cells.gamma.delta	G2 vs. G5	0.773171
NK.cells.resting	G2 vs. G5	0.934923
NK.cells.activated	G2 vs. G5	0.87917
Monocytes	G2 vs. G5	2.27994e-05
Macrophages.M0	G2 vs. G5	2.12221e-07
Macrophages.M1	G2 vs. G5	0.242663
Macrophages.M2	G2 vs. G5	0.948211
Dendritic.cells.resting	G2 vs. G5	0.335715
Dendritic.cells.activated	G2 vs. G5	0.263652
Mast.cells.resting	G2 vs. G5	0.000112092
Mast.cells.activated	G2 vs. G5	0.0320448
Eosinophils	G2 vs. G5	0.773576
Neutrophils	G2 vs. G5	0.000881895
B.cells.naive	G3 vs. G4	0.368181
B.cells.memory	G3 vs. G4	0.147613
Plasma.cells	G3 vs. G4	0.356799
T.cells.CD8	G3 vs. G4	0.683862
T.cells.CD4.naive	G3 vs. G4	0.0145692
T.cells.CD4.memory.resting	G3 vs. G4	0.00090072
T.cells.CD4.memory.activated	G3 vs. G4	0.462648
T.cells.follicular.helper	G3 vs. G4	0.628619
T.cells.regulatory..Tregs.	G3 vs. G4	0.605833
T.cells.gamma.delta	G3 vs. G4	0.951418
NK.cells.resting	G3 vs. G4	0.0887379
NK.cells.activated	G3 vs. G4	0.0320596
Monocytes	G3 vs. G4	1
Macrophages.M0	G3 vs. G4	0.662252
Macrophages.M1	G3 vs. G4	#NUM!
Macrophages.M2	G3 vs. G4	0.65673
Dendritic.cells.resting	G3 vs. G4	0.605833
Dendritic.cells.activated	G3 vs. G4	0.131026
Mast.cells.resting	G3 vs. G4	0.293902
Mast.cells.activated	G3 vs. G4	0.00449836
Eosinophils	G3 vs. G4	0.84894
Neutrophils	G3 vs. G4	0.000162234
B.cells.naive	G3 vs. G5	0.0329502
B.cells.memory	G3 vs. G5	0.87787
Plasma.cells	G3 vs. G5	#NUM!
T.cells.CD8	G3 vs. G5	0.0152111
T.cells.CD4.naive	G3 vs. G5	0.407115
T.cells.CD4.memory.resting	G3 vs. G5	0.770799
T.cells.CD4.memory.activated	G3 vs. G5	0.409088
T.cells.follicular.helper	G3 vs. G5	0.0815899
T.cells.regulatory..Tregs.	G3 vs. G5	0.0480108
T.cells.gamma.delta	G3 vs. G5	0.702608
NK.cells.resting	G3 vs. G5	0.872856
NK.cells.activated	G3 vs. G5	0.930186
Monocytes	G3 vs. G5	0.0376259
Macrophages.M0	G3 vs. G5	0.0272854
Macrophages.M1	G3 vs. G5	0.477968
Macrophages.M2	G3 vs. G5	0.239005
Dendritic.cells.resting	G3 vs. G5	0.766499
Dendritic.cells.activated	G3 vs. G5	0.160184
Mast.cells.resting	G3 vs. G5	0.00739131
Mast.cells.activated	G3 vs. G5	0.293665
Eosinophils	G3 vs. G5	0.35732
Neutrophils	G3 vs. G5	0.787788
B.cells.naive	G4 vs. G5	1.58367e-05
B.cells.memory	G4 vs. G5	0.0180718
Plasma.cells	G4 vs. G5	0.224081
T.cells.CD8	G4 vs. G5	0.000423519
T.cells.CD4.naive	G4 vs. G5	0.0507224
T.cells.CD4.memory.resting	G4 vs. G5	7.30043e-05
T.cells.CD4.memory.activated	G4 vs. G5	0.811915
T.cells.follicular.helper	G4 vs. G5	0.00596933
T.cells.regulatory..Tregs.	G4 vs. G5	0.00230334
T.cells.gamma.delta	G4 vs. G5	0.744102
NK.cells.resting	G4 vs. G5	0.0200553
NK.cells.activated	G4 vs. G5	0.0114291
Monocytes	G4 vs. G5	0.000697253
Macrophages.M0	G4 vs. G5	0.00125442
Macrophages.M1	G4 vs. G5	0.267633
Macrophages.M2	G4 vs. G5	0.327292
Dendritic.cells.resting	G4 vs. G5	0.887581
Dendritic.cells.activated	G4 vs. G5	0.00766684
Mast.cells.resting	G4 vs. G5	0.0161574
Mast.cells.activated	G4 vs. G5	0.0566977
Eosinophils	G4 vs. G5	0.210651
Neutrophils	G4 vs. G5	4.40245e-05
